# Supplementary material for: Slab underthrusting is the primary control on flat-slab size
Source: Sci Adv. 2025 Jul 11;11(28):eadv8872. doi: 10.1126/sciadv.adv8872 (PMC12248310; doi:10.1126/sciadv.adv8872)
Supplement: Supplementary file 2 — Movies S1 to S3 [file sciadv.adv8872_movies_s1_to_s3.zip]

Archive with 3 entries (3 files):
- adv8872_movie_s1.avi
- adv8872_movie_s2.avi
- adv8872_movie_s3.avi
