# Supplementary material for: Slab underthrusting is the primary control on flat-slab size
Source: Sci Adv. 2025 Jul 11;11(28):eadv8872. doi: 10.1126/sciadv.adv8872 (PMC12248310; doi:10.1126/sciadv.adv8872)
Supplement: Supplementary file 3 — Data S1 and S2 [file sciadv.adv8872_data_s1_and_s2.zip]

Archive with 2 entries (2 files):
- adv8872_data_s1.xlsx
- adv8872_data_s2.xlsx
