# Supplementary material for: Slab underthrusting is the primary control on flat-slab size
Source: Sci Adv. 2025 Jul 11;11(28):eadv8872. doi: 10.1126/sciadv.adv8872 (PMC12248310; doi:10.1126/sciadv.adv8872)
Supplement: Supplementary file 3 — Data S1 and S2 [file sciadv.adv8872_data_s1_and_s2.zip › adv8872_data_s1.xlsx]

## Sheet: Sheet1
name	State	flat_slab_size_min *(A)	flat_slab_size_max *(B)	reference_frame	trench_motion_mean	trench_motion_std	flat slab_hinge_motion_(A)*	contribution_trench_(A)*	contribution_flat slab_hinge_(A)*	flat slab_hinge_motion_(B)*	contribution_trench_(B)*	contribution_flat slab_hinge_(B)*	Flat slab onset & termination age (for ancient cases in the latter case)
(1) Chilean/Pampean	Active	330	330	D2012	126	22.2261	-204.0	38.18181818181819	61.81818181818181	-204.0	38.1818	61.8182	12-0 Myrs, Ramos & Folguera (14).
(1) Chilean/Pampean	Active	330	330	M2015	32	22.6421	-298.0	9.696969696969697	90.30303030303031	-298.0	9.69697	90.303
(1) Chilean/Pampean	Active	330	330	M2019	59	9.4163	-271.0	17.87878787878788	82.12121212121211	-271.0	17.8788	82.1212
(1) Chilean/Pampean	Active	330	330	V2010	66.3333	17.2498	-263.6666666666667	20.1010101010101	79.8989898989899	-263.6666666666667	20.101	79.899
(2) Peruvian	Active	375	375	V2010	68	20.2155	-307.0	18.133333333333333	81.86666666666666	-307.0	18.1333	81.8667	12-0 Myrs, Ramos & Folguera (14).
(2) Peruvian	Active	375	375	M2019	-25.3333	73.1452	-400.3333333333333	0.0	100.0	-400.3333333333333	0	100
(2) Peruvian	Active	375	375	M2015	71.3333	9.46338	-303.6666666666667	19.022222222222222	80.97777777777779	-303.6666666666667	19.0222	80.9778
(2) Peruvian	Active	375	375	D2012	210.333	14.8399	-164.66666666666666	56.08888888888889	43.911111111111104	-164.66666666666666	56.0889	43.9111
(3) Bucaramanga	Active	350	350	M2019	12.6667	87.0109	-337.3333333333333	3.619047619047619	96.38095238095238	-337.3333333333333	3.61905	96.381	9-0 Myrs, Wagner et al. (55)
(3) Bucaramanga	Active	350	350	M2015	59	41.7852	-291.0	16.857142857142858	83.14285714285714	-291.0	16.8571	83.1429
(3) Bucaramanga	Active	350	350	D2012	129.333	28.7789	-220.66666666666666	36.952380952380956	63.047619047619044	-220.66666666666666	36.9524	63.0476
(3) Bucaramanga	Active	350	350	V2010	114	53.3479	-236.0	32.57142857142858	67.42857142857143	-236.0	32.5714	67.4286
(4) Mexican	Active	160	160	V2010	145.667	33.069	-14.333333333333343	91.04166666666667	8.95833333333334	-14.333333333333343	91.0417	8.95833	15-0 Myrs, Manea et al. (56).
(4) Mexican	Active	160	160	M2019	202.333	51.4868	42.33333333333334	100.0	0.0	42.33333333333334	100	0
(4) Mexican	Active	160	160	M2015	145	13.4907	-15.0	90.625	9.375	-15.0	90.625	9.375
(4) Mexican	Active	160	160	D2012	255	10.198	95.0	100.0	0.0	95.0	100	0
(5) SW Japan	Active	280	280	M2015	206	20.8487	-74.0	73.57142857142858	26.42857142857143	-74.0	73.5714	26.4286
(5) SW Japan	Active	280	280	M2019	225	22.7303	-55.0	80.35714285714286	19.642857142857142	-55.0	80.3571	19.6429	15-0 Myrs, Moreno et al. (52).
(5) SW Japan	Active	280	280	D2012	33.3333	0.942809	-246.66666666666666	11.904761904761905	88.09523809523809	-246.66666666666666	11.9048	88.0952
(5) SW Japan	Active	280	280	V2010	271.333	15.1731	-8.666666666666686	96.9047619047619	3.095238095238102	-8.666666666666686	96.9048	3.09524
(6) Alaska	Active	460	460	M2015	142.333	1.24722	-317.66666666666663	30.942028985507246	69.05797101449275	-317.66666666666663	30.942	69.058	30-0 Myrs, Trop et al. (58); Waldien et al. (59)
(6) Alaska	Active	460	460	M2019	149.667	4.49691	-310.33333333333337	32.53623188405797	67.46376811594203	-310.33333333333337	32.5362	67.4638
(6) Alaska	Active	460	460	V2010	35	9.93311	-425.0	7.608695652173914	92.3913043478261	-425.0	7.6087	92.3913
(6) Alaska	Active	460	460	D2012	174.333	3.09121	-285.66666666666663	37.89855072463768	62.101449275362306	-285.66666666666663	37.8986	62.1014
(7) Laramide	Ancient	1400	1400	M2019	1699.67	56.7587	299.66666666666674	100.0	0.0	299.66666666666674	100	0	90-50 Myrs, Copeland et al. (24)
(7) Laramide	Ancient	1400	1400	V2010	808	45.9855	-592.0	57.714285714285715	42.285714285714285	-592.0	57.7143	42.2857
(7) Laramide	Ancient	1400	1400	D2012	1943.33	102.74	543.3333333333333	100.0	0.0	543.3333333333333	100	0
(8) Puna	Ancient	450	750	D2012	192	51.7494	-258.0	42.66666666666667	57.333333333333336	-558.0	25.6	74.4	30-18 Myrs, Martinod et al. (7)
(8) Puna	Ancient	450	750	M2015	147.333	49.8152	-302.66666666666663	32.74074074074074	67.25925925925925	-602.6666666666666	19.6444	80.3556
(8) Puna	Ancient	450	750	M2019	60.6667	26.4113	-389.3333333333333	13.481481481481481	86.51851851851852	-689.3333333333334	8.08889	91.9111
(8) Puna	Ancient	450	750	V2010	87.6667	51.4479	-362.3333333333333	19.481481481481485	80.5185185185185	-662.3333333333334	11.6889	88.3111
(9) Altiplano	Ancient	450	700	D2012	249.667	24.4994	-200.33333333333334	55.481481481481474	44.51851851851852	-450.33333333333337	35.6667	64.3333	50-25 Myrs, Martinod et al. (7); Ramos & Folguera (14).
(9) Altiplano	Ancient	450	700	M2015	152.333	18.9091	-297.66666666666663	33.851851851851855	66.14814814814814	-547.6666666666666	21.7619	78.2381
(9) Altiplano	Ancient	450	700	V2010	-85	40.2078	-535.0	0.0	100.0	-785.0	0	100
(9) Altiplano	Ancient	450	700	M2019	99.6667	1.24722	-350.3333333333333	22.14814814814815	77.85185185185185	-600.3333333333334	14.2381	85.7619
(10) Izanagi flat slab	Ancient	1300	1500	D2012	-954.667	289.529	-2254.6666666666665	0.0	100.0	-2454.6666666666665	0	100	100-65 Myrs, Liu et al. (9); Peng et al. (13).
(10) Izanagi flat slab	Ancient	1300	1500	M2019	437	134.554	-863.0	33.61538461538461	66.38461538461539	-1063.0	29.1333	70.8667
(10) Izanagi flat slab	Ancient	1300	1500	V2010	95.3333	170.365	-1204.6666666666667	7.333333333333333	92.66666666666667	-1404.6666666666667	6.35556	93.6444
(11) Patagonian Nalé	Ancient	250	450	D2012	1724.33	92.4674	1474.3333333333333	100.0	0.0	1274.3333333333333	100	0	120-65 Myrs, Gianni et al. (8).
(11) Patagonian Nalé	Ancient	250	450	M2019	675.333	130.18	425.33333333333337	100.0	0.0	225.33333333333337	100	0
(11) Patagonian Nalé	Ancient	250	450	V2010	1085.33	76.9083	835.3333333333333	100.0	0.0	635.3333333333333	100	0
(12) South Gondwana	Ancient	580	800	D2012**	-1007	22.1961	-1587.0	0.0	100.0	-1807.0	0	100	220-195 Myrs, Navarrete et al. (35); Gianni et al. (22).
(12) South Gondwana	Ancient	580	800	M2019	-545.667	92.6439	-1125.6666666666665	0.0	100.0	-1345.6666666666665	0	100
(12) South Gondwana	Ancient	580	800	V2010	-721	204.999	-1301.0	0.0	100.0	-1521.0	0	100
(13) East Asia Yanshanian	Ancient	1250	1600	V2010	-930.667	187.406	-2180.6666666666665	0.0	100.0	-2530.6666666666665	0	100	185-140 Myrs, Wu et al. (11); Liu et al. (10).
(13) East Asia Yanshanian	Ancient	1250	1600	M2019	-598.667	60.2569	-1848.6666666666665	0.0	100.0	-2198.6666666666665	0	100
(13) East Asia Yanshanian	Ancient	1250	1600	D2012**	-1300.67	116.98	-2550.666666666667	0.0	100.0	-2900.666666666667	0	100
		*(A) values derived from considering a kinked flat slab geometry
		*(B) values derived from considering a non-kinked flat slab geometry
		**Values derived from Mathews et al. (2016)
