# Supplementary material for: Slab underthrusting is the primary control on flat-slab size
Source: Sci Adv. 2025 Jul 11;11(28):eadv8872. doi: 10.1126/sciadv.adv8872 (PMC12248310; doi:10.1126/sciadv.adv8872)
Supplement: Supplementary file 3 — Data S1 and S2 [file sciadv.adv8872_data_s1_and_s2.zip › adv8872_data_s2.xlsx]

## Sheet: Export_Output
Longitude	Latitude	Age	Error	Method	References	Refence numbers
-72.1271	-41.0997	18.3	0.3	Ar-Ar	In Adriasola et al. (2006)	79
-72.0433	-41.0892	13.5	0.3	Ar-Ar	In Adriasola et al. (2006)	79
-72.247	-41.1197	10.7	0.2	Ar-Ar	In Adriasola et al. (2006)	79
-72.325	-41.2519	3.1	2.1	K-Ar	In Adriasola et al. (2006)	79
-72.1899	-41.2167	11.1	0.5	K-Ar	In Adriasola et al. (2006)	79
-72.1214	-41.2462	14.4	0.8	K-Ar	In Adriasola et al. (2006)	79
-72.1014	-41.2776	9.3	0.5	K-Ar	In Adriasola et al. (2006)	79
-72.0414	-41.2986	9.5	1.3	K-Ar	In Adriasola et al. (2006)	79
-72.1033	-41.3072	8.3	0.6	K-Ar	In Adriasola et al. (2006)	79
-72.1328	-41.3519	7.8	0.7	K-Ar	In Adriasola et al. (2006)	79
-72.3365	-41.4157	10.7	0.7	K-Ar	In Adriasola et al. (2006)	79
-72.6601	-41.4061	16	1	Rb-Sr	In Adriasola et al. (2006)	79
-72.6553	-41.4261	12.2	0.3	K-Ar	In Adriasola et al. (2006)	79
-72.6182	-41.4509	14.6	0.6	K-Ar	In Adriasola et al. (2006)	79
-72.7077	-41.4794	12.2	0.3	K-Ar	In Adriasola et al. (2006)	79
-72.6439	-41.4966	13.8	0.7	K-Ar	In Adriasola et al. (2006)	79
-72.3412	-41.4452	11.6		Ar-Ar	In Adriasola et al. (2006)	79
-72.4507	-41.5613	19.7	0.8	K-Ar	In Adriasola et al. (2006)	79
-72.4612	-41.5889	18.2	1.1	K-Ar	In Adriasola et al. (2006)	79
-72.6839	-41.5955	12.8	0.3	K-Ar	In Adriasola et al. (2006)	79
-72.6648	-41.6469	15.3	2.2	K-Ar	In Adriasola et al. (2006)	79
-72.6544	-41.6669	10.5	0.3	K-Ar	In Adriasola et al. (2006)	79
-72.6372	-41.6841	14.4	3.3	K-Ar	In Adriasola et al. (2006)	79
-72.5173	-41.6907	4	0.7	K-Ar	In Adriasola et al. (2006)	79
-72.4278	-41.6641	6.7	2.4	K-Ar	In Adriasola et al. (2006)	79
-72.5849	-41.7345	7.8	0.4	K-Ar	In Adriasola et al. (2006)	79
-71.9881	-41.5537	5.3	0.9	K-Ar	In Adriasola et al. (2006)	79
-72.4628	-42.0016	8.6	1.6	Ar-Ar	In Adriasola et al. (2006)	79
-72.4589	-41.993	8.8	1.7	Ar-Ar	In Adriasola et al. (2006)	79
-72.489	-42.0233	3.4	0.6	K-Ar	In Adriasola et al. (2006)	79
-72.4729	-42.0501	4.6	0.5	K-Ar	In Adriasola et al. (2006)	79
-72.4771	-42.0572	9.3	2.4	K-Ar	In Adriasola et al. (2006)	79
-72.4812	-42.0881	4.3	0.4	K-Ar	In Adriasola et al. (2006)	79
-72.5847	-42.1887	13.1	0.8	K-Ar	In Adriasola et al. (2006)	79
-72.5488	-42.211	14	1	U-Pb	In Adriasola et al. (2006)	79
-72.4322	-42.0162	6.6	0.3	Ar-Ar	In Adriasola et al. (2006)	79
-72.4372	-42.0447	3.6	0.01	Ar-Ar	In Adriasola et al. (2006)	79
-72.4438	-42.053	3.6	0.3	Ar-Ar	In Adriasola et al. (2006)	79
-72.4464	-42.0599	8.7	0.7	K-Ar	In Adriasola et al. (2006)	79
-72.447	-42.0917	9.9	0.2	U-Pb	In Adriasola et al. (2006)	79
-72.4443	-42.0969	3.8	0.01	Ar-Ar	In Adriasola et al. (2006)	79
-72.4564	-42.1028	6.4	1.7	Ar-Ar	In Adriasola et al. (2006)	79
-72.4533	-42.1185	4.7	0.6	Rb-Sr	In Adriasola et al. (2006)	79
-72.4445	-42.1616	4.1	0.5	K-Ar	In Adriasola et al. (2006)	79
-72.4445	-42.1547	8.1	3.1	Ar-Ar	In Adriasola et al. (2006)	79
-72.4883	-42.1652	7.2	0.7	Ar-Ar	In Adriasola et al. (2006)	79
-72.4919	-42.169	10.6	0.1	Ar-Ar	In Adriasola et al. (2006)	79
-72.3993	-42.1752	3.4	0.5	Ar-Ar	In Adriasola et al. (2006)	79
-72.8583	-43.9246	6.4	0.2	U-Pb	In Adriasola et al. (2006)	79
-72.8994	-43.9014	5.9	0.1	U-Pb	In Adriasola et al. (2006)	79
-73.0118	-43.8943	7.1	0.1	U-Pb	In Adriasola et al. (2006)	79
-72.9886	-43.8979	16.2	0.3	U-Pb	In Adriasola et al. (2006)	79
-72.8316	-43.9532	6.2	0.2	U-Pb	In Adriasola et al. (2006)	79
-72.7709	-43.9978	6.3	0.1	U-Pb	Castro et al. (2021)	80
-72.7102	-44.0228	15.8	0.2	U-Pb	Castro et al. (2021)	80
-72.5924	-44.046	8	0.2	U-Pb	Castro et al. (2021)	80
-72.5728	-44.2691	4.4	0.04	U-Pb	Castro et al. (2021)	80
-72.546	-44.2102	23.7	0.5	U-Pb	Castro et al. (2021)	80
-73.9076	-46.168	20.4	0.2	Rb-Sr	Castro et al. (2021)	80
-72.8368	-44.6213	19.6	0.2	Rb-Sr	Castro et al. (2021)	80
-73.393	-44.7254	20.5	0.2	Rb-Sr	Castro et al. (2021)	80
-72.5661	-44.4191	14.5	0.5	Rb-Sr	Castro et al. (2021)	80
-73.2294	-43.9551	15.4	0.5	Rb-Sr	Castro et al. (2021)	80
-72.5126	-44.5113	9.6	0.4	Rb-Sr	Pankhurst et al. (1999)	81
-72.4382	-44.0473	12.1	0.1	Rb-Sr	Pankhurst et al. (1999)	81
-72.8041	-43.738	4.8	0.1	Rb-Sr	Pankhurst et al. (1999)	81
-73.5328	-45.7575	11.7	0.2	Rb-Sr	Pankhurst et al. (1999)	81
-73.0011	-43.6429	18.3	0.2	Rb-Sr	Pankhurst et al. (1999)	81
-71.819	-41.118	163.5	2.7	U-Pb	Pankhurst et al. (1999)	81
-71.727	-41.234	172.5	3.1	U-Pb	Pankhurst et al. (1999)	81
-71.719	-41.257	171	3	U-Pb	Pankhurst et al. (1999)	81
-71.664	-41.263	156.8	2.5	U-Pb	Pankhurst et al. (1999)	81
-71.819	-41.5	149	1.9	U-Pb	Pankhurst et al. (1999)	81
-71.758	-41.596	161.7	2.6	U-Pb	Castro et al. (2011)	82
-71.644	-41.591	168.9	2.3	U-Pb	Castro et al. (2011)	82
-71.557	-41.495	171.6	2.6	U-Pb	Castro et al. (2011)	82
-71.551	-41.502	167.7	2.2	U-Pb	Castro et al. (2011)	82
-71.531	-41.562	171	5	U-Pb	Castro et al. (2011)	82
-71.549	-40.633	173	3	U-Pb	Castro et al. (2011)	82
-71.792	-41.509	154	1.8	U-Pb	Castro et al. (2011)	82
-72.468	-43.974	102	3	U-Pb	Castro et al. (2011)	82
-72.308	-43.39	142.3	0.9	U-Pb	Castro et al. (2011)	82
-72.22	-43.425	121.5	0.8	U-Pb	Castro et al. (2011)	82
-72.195	-43.436	123.5	0.8	U-Pb	Castro et al. (2011)	82
-72.051	-43.54	115	1	U-Pb	Castro et al. (2011)	82
-72.001	-43.6	112.1	0.6	U-Pb	Castro et al. (2011)	82
-71.903	-43.623	113.1	0.6	U-Pb	Castro et al. (2011)	82
-71.303	-43.488	107	0.7	U-Pb	Castro et al. (2011)	82
-70.9	-43.333	89.8	1.3	U-Pb	Castro et al. (2011)	82
-72.016	-43.642	104	5	Rb-Sr	Castro et al. (2011)	82
-72.103	-43.422	110	3	Rb-Sr	Castro et al. (2011)	82
-72.176	-43.414	118	3	K-Ar	Castro et al. (2011)	82
-71.794	-43.27	121	4	Rb-Sr	Castro et al. (2011)	82
-71.861	-44.248	88.2	2.4	Rb-Sr	Castro et al. (2011)	82
-71.697	-44.501	95.6	2.4	Rb-Sr	Pankhurst et al. (1992)	83
-72.651	-45.408	98		Rb-Sr	Pankhurst et al. (1992)	83
-72.759	-46.466	132	7.1	Rb-Sr	Pankhurst et al. (1992)	83
-73.911	-45.107	137.6	6	Rb-Sr	Pankhurst et al. (1992)	83
-73.958	-45.354	131.2	1.9	Rb-Sr	Pankhurst et al. (1992)	83
-73.931	-45.697	140.1	6.3	Rb-Sr	Pankhurst et al. (1992)	83
-74.198	-46.208	124	2.4	Rb-Sr	Pankhurst et al. (1992)	83
-74.149	-46.401	126.2	1.3	Rb-Sr	Pankhurst et al. (1992)	83
-72.631	-47.563	116	0.8	Rb-Sr	Pankhurst et al. (1992)	83
-72.017	-44.274	93.7	1	Rb-Sr	Pankhurst et al. (1992)	83
-72.459	-43.972	88.5	8.9	Ar-Ar	Pankhurst et al. (1992)	83
-72.388	-43.946	106	0.8	Ar-Ar	Pankhurst et al. (1992)	83
-72.383	-43.973	90.2	10.2	Ar-Ar	Pankhurst et al. (1992)	83
-71.943	-41.033	87	0.2	Ar-Ar	Pankhurst et al. (1992)	83
-72.286	-41.48	124		Ar-Ar	Pankhurst et al. (1992)	83
-72.268	-41.511	119		Ar-Ar	Urbina (2001)	84
-72.307	-41.567	121	0.3	Ar-Ar	Urbina (2001)	84
-72.315	-41.627	114	0.5	Ar-Ar	Urbina (2001)	84
-72.302	-41.647	115	0.5	Ar-Ar	SGMN-BRGM 1995	85
-72.189	-41.039	119	7	K-Ar	SGMN-BRGM 1995	85
-72.131	-41.123	120	4	K-Ar	SGMN-BRGM 1995	85
-72.079	-41.622	100	7	K-Ar	SGMN-BRGM 1995	85
-72.075	-41.715	107	5	K-Ar	SGMN-BRGM 1995	85
-72.153	-41.639	116	3	K-Ar	SGMN-BRGM 1995	85
-72.145	-41.697	90	3	K-Ar	SGMN-BRGM 1995	85
-72.147	-41.716	113	4	K-Ar	SGMN-BRGM 1995	85
-72.071	-41.795	119	4	K-Ar	SGMN-BRGM 1995	85
-72.595	-41.158	113.9	1.1	K-Ar	SGMN-BRGM 1995	85
-72.512	-41.074	114	3	K-Ar	SGMN-BRGM 1995	85
-72.298	-42.068	120	8	K-Ar	SGMN-BRGM 1995	85
-72.843	-45.516	98	4	Rb-Sr	SGMN-BRGM 1995	85
-71.495	-41.217	113	7	K-Ar	SGMN-BRGM 1995	85
-71.547	-41.336	127	10	K-Ar	SGMN-BRGM 1995	85
-71.694	-41.524	155	10	K-Ar	SGMN-BRGM 1995	85
-71.537	-41.527	103	5	K-Ar	SGMN-BRGM 1995	85
-71.647	-41.571	125	5	K-Ar	Hervé (1984)	86
-71.459	-41.552	150	10	K-Ar	Rapela et al. (1987)	87
-71.6	-41.697	100	5	K-Ar	Rapela et al. (1987)	87
-71.702	-41.779	124	6	K-Ar	González Díaz (1982)	88
-71.628	-41.795	124	5	K-Ar	González Díaz (1982)	88
-71.721	-41.696	123	5	K-Ar	González Díaz (1982)	88
-71.287	-40.679	121	10	Rb-Sr	González Díaz (1982)	88
-71.72	-41.968	123	5	K-Ar	González Díaz (1982)	88
-71.889	-42.664	98	5	Rb-Sr	González Díaz (1982)	88
-71.071	-42.814	116	6	Rb/Sr	González Díaz (1982)	88
-70.819	-43.777	80		Rb/Sr	González Díaz (1982)	88
-72.276	-45.484	100	6	Rb-Sr	González Díaz (1982)	88
-72.208	-45.949	106	9	Rb-Sr	González Díaz (1982)	88
-71.28	-42.893	174	20	K-Ar	Sepúlveda y Viera (1980)	89
-71.545	-41.582	102	5	Rb/Sr	Halpern et al. (1975)	90
-71.504	-41.223	113	7	K-Ar	Halpern et al. (1975)	90
-71.614	-43.056	84	10	Rb/Sr	Halpern & Fuenzalida (1978)	91
-71.17	-43.544	101	5	Rb/Sr	Halpern & Fuenzalida (1978)	91
-71.592	-43.96	85	5	K-Ar	Toubes & Spikermann (1973)	92
-71.757	-43.501	78	4	K-Ar	Toubes & Spikermann (1973)	92
-71.796	-43.511	100	5	K-Ar	Toubes & Spikermann (1973)	92
-71.367	-43.529	81	5	K-Ar	Toubes & Spikermann (1973)	92
-71.598	-43.905	81	5	K-Ar	Toubes & Spikermann (1973)	92
-71.362	-43.395	113	25	Rb-Sr	Toubes & Spikermann (1973)	92
-71.612	-44.561	117	7	Rb-Sr	Pesce et al. (1978)	93
-71.05	-43.434	103	5	K-Ar	Pesce et al. (1978)	93
-70.529	-43.201	88	10	K-Ar	Pesce et al. (1978)	93
-70.529	-43.247	90	3	K-Ar	Pesce et al. (1978)	93
-70.389	-43.465	75	3	K-Ar	Stanzione et al. (1991)	94
-71.77	-43.177	138	10	Rb-Sr	Stanzione et al. (1991)	94
-72.004	-44.663	118	3.4	Rb-Sr	Turner (1982)	95
-70.908	-43.351	75	5	K-Ar	Turner (1982)	95
-70.953	-43.804	81	5	K-Ar	Turner (1982)	95
-70.831	-43.835	90	3	K-Ar	Turner (1982)	95
-70.752	-44.031	91	10	K-Ar	Barbieri et al. (1994)	96
-70.995	-43.845	115	10	K-Ar	Barbieri et al. (1994)	96
-70.984	-43.821	134	5	K-Ar	Spikermann (1978)	97
-70.952	-43.398	92	5	K-Ar	Spikermann (1978)	97
-72.009	-44.826	85	5	K-Ar	Spikermann (1978)	97
-72.008	-44.838	90	5	K-Ar	Spikermann (1978)	97
-71.009	-44.616	103	10	K-Ar	Lesta & Ferello (1980)	98
-71.014	-44.598	107	2	U-Pb	Lesta & Ferello (1980)	98
-71.328	-44.836	117	2	U-Pb	Benito & Chernicoff (1986)	99
-71.766	-44.903	82	1	U-Pb	Ramos (1981)	100
-71.835	-44.822	100	3	U-Pb	Ramos (1981)	100
-72.507	-45.372	96	1	U-Pb	Ramos (1981)	100
-72.381	-45.319	106	3	K-Ar	Rolando et al. (2002)	101
-72.335	-45.304	109	3	K-Ar	Rolando et al. (2002)	101
-71.959	-45.201	119	4	K-Ar	Rolando et al. (2002)	101
-71.808	-45.597	79	3	K-Ar	Rolando et al. (2002)	101
-72.249	-45.802	92	3	K-Ar	Rolando et al. (2002)	101
-72.222	-45.807	104	4	K-Ar	Suárez & De la Cruz (2001)	102
-72.898	-46.535	118	3	K-Ar	Suárez & De la Cruz (2001)	102
-72.793	-46.513	124	3	K-Ar	Suárez & De la Cruz (2001)	102
-72.736	-46.513	116	3	K-Ar	Suárez & De la Cruz (2001)	102
-72.665	-46.474	116	3	K-Ar	Suárez & De la Cruz (2001)	102
-72.654	-46.498	118	3	K-Ar	Suárez & De la Cruz (2001)	102
-72.662	-46.525	119	3	K-Ar	Suárez & De la Cruz (2001)	102
-72.706	-46.593	100	5	K-Ar	Suárez & De la Cruz (2001)	102
-72.692	-46.602	92	4	K-Ar	Suárez & De la Cruz (2001)	102
-72.363	-45.536	117	4	K-Ar	Suárez & De la Cruz (2001)	102
-72.343	-46.525	119	3	K-Ar	Suárez & De la Cruz (2001)	102
-72.304	-46.613	117	3	K-Ar	Suárez & De la Cruz (2001)	102
-72.255	-46.876	153	5	K-Ar	Suárez & De la Cruz (2001)	102
-73.042	-46.737	121	3	K-Ar	Suárez & De la Cruz (2001)	102
-73.008	-46.726	120	3	K-Ar	Suárez & De la Cruz (2001)	102
-72.889	-46.915	132	9	K-Ar	Suárez & De la Cruz (2001)	102
-72.771	-46.949	151	4	K-Ar	Suárez & De la Cruz (2001)	102
-72.894	-46.98	143	5	K-Ar	Suárez & De la Cruz (2001)	102
-72.925	-46.984	145	5	K-Ar	Suárez & De la Cruz (2001)	102
-72.901	-47.011	148	5	K-Ar	Suárez & De la Cruz (2001)	102
-72.894	-47.052	147	4	K-Ar	Suárez & De la Cruz (2001)	102
-72.889	-47.087	151	4	K-Ar	Suárez & De la Cruz (2001)	102
-73.015	-47.211	143	3	K-Ar	Suárez & De la Cruz (2001)	102
-72.888	-47.541	133	3	K-Ar	Suárez & De la Cruz (2001)	102
-72.863	-47.581	123	3	K-Ar	Suárez & De la Cruz (2001)	102
-72.855	-47.585	123	3	K-Ar	Suárez & De la Cruz (2001)	102
-72.485	-47.635	146	3	K-Ar	Suárez & De la Cruz (2001)	102
-72.85	-47.621	147	3	K-Ar	Suárez & De la Cruz (2001)	102
-72.426	-47.752	153.8	1.5	U-Pb	Suárez & De la Cruz (2001)	102
-71.348	-43.5	107.1	0.36	U-Pb	Suárez & De la Cruz (2001)	102
-70.896	-43.324	87.7	0.42	U-Pb	Suárez & De la Cruz (2001)	102
-72.824	-47.597	118		U-Pb	Suárez & De la Cruz (2001)	102
-72.0303	-44.1874	88	2	Rb-Sr	Suárez & De la Cruz (2001)	102
-72.0004	-44.2167	93	2	K-Ar	Pankhurst et al. (2000)	103
-71.8273	-44.2403	86	3	K-Ar	Butler (2022)	104
-72.06	-44.7039	93	2	K-Ar	Butler (2022)	104
-71.9993	-44.6928	96	2	Rb-Sr	Martin et al. (2001)	105
-71.9029	-44.7628	103	1	U-Pb	de la Cruz & Cortez (2011) Carta Puerto Cisnes	106
-71.8833	-44.7688	83	1	Ar-Ar	de la Cruz & Cortez (2011) Carta Puerto Cisnes	106
-71.8872	-44.7649	84	3	K-Ar	de la Cruz & Cortez (2011) Carta Puerto Cisnes	106
-71.6688	-44.4979	81	2	K-Ar	de la Cruz & Cortez (2011) Carta Puerto Cisnes	106
-71.7377	-44.4619	88	2	K-Ar	de la Cruz & Cortez (2011) Carta Puerto Cisnes	106
-71.4996	-44.5354	78	3	K-Ar	de la Cruz & Cortez (2011) Carta Puerto Cisnes	106
-71.6153	-44.5979	79	3	K-Ar	de la Cruz & Cortez (2011) Carta Puerto Cisnes	106
-71.6313	-44.6268	75	2	K-Ar	de la Cruz & Cortez (2011) Carta Puerto Cisnes	106
-71.5553	-44.6286	81	1	Ar-Ar	de la Cruz & Cortez (2011) Carta Puerto Cisnes	106
-71.6898	-44.6425	85	2	K-Ar	de la Cruz & Cortez (2011) Carta Puerto Cisnes	106
-71.8865	-44.691	106	2	U-Pb	de la Cruz & Cortez (2011) Carta Puerto Cisnes	106
-71.8779	-44.6907	103	3	K-Ar	de la Cruz & Cortez (2011) Carta Puerto Cisnes	106
-71.5135	-44.6297	78	3	K-Ar	de la Cruz & Cortez (2011) Carta Puerto Cisnes	106
-71.3154	-44.7034	105	1	Ar-Ar	de la Cruz & Cortez (2011) Carta Puerto Cisnes	106
-71.2947	-44.6825	108	3	K-Ar	de la Cruz & Cortez (2011) Carta Puerto Cisnes	106
-71.288	-44.6927	124	8	K-Ar	de la Cruz & Cortez (2011) Carta Puerto Cisnes	106
-71.9864	-45.2066	119	4	K-Ar	de la Cruz & Cortez (2011) Carta Puerto Cisnes	106
-71.9436	-45.2222	105	4	K-Ar	de la Cruz & Cortez (2011) Carta Puerto Cisnes	106
-71.9506	-45.0349	105	3	Ar-Ar	de la Cruz & Cortez (2011) Carta Puerto Cisnes	106
-71.9482	-45.0378	103	3	Ar-Ar	de la Cruz & Cortez (2011) Carta Puerto Cisnes	106
-71.9602	-45.0337	100	2	K-Ar	de la Cruz & Cortez (2011) Carta Puerto Cisnes	106
-71.9611	-45.0265	108	4	K-Ar	Suarez et al. (2007 )	107
-71.565	-45.0072	96	2	Ar-Ar	Suarez et al. (2007 )	107
-72.1322	-45.9705	94	2	K-Ar	Suarez et al. (2007 )	107
-72.1188	-45.909	80	3	K-Ar	Suarez et al. (2007 )	107
-71.294	-42.89	161.9		Ar-Ar	Suarez et al. (2007 )	107
-72.037	-45.6	98	1	Ar-Ar	Suarez et al. (2007 )	107
-72.558	-47.436	155	10	U-Pb	Suarez et al. (2007 )	107
-72.549	-47.412	158.9	1.5	Ar-Ar	Suárez et al. (2003) Carta Coyhaique Balmaceda	108
-72.538	-47.413	157.7	1.5	Ar-Ar	Suárez et al. (2003) Carta Coyhaique Balmaceda	108
-72.988	-46.516	113	3	K-Ar	Boltshauser (2019)	109
-72.605	-46.552	100	5	K-Ar	Parada et al. (1996)	110
-72.602	-46.548	92	4	K-Ar	Parada et al. (1997)	111
-72.471	-46.576	112	1	Ar-Ar	Parada et al. (1997)	111
-72.371	-46.548	100	5	K-Ar	Parada et al. (1997)	111
-72.375	-46.548	117	4	K-Ar	De la Cruz & suárez (2006) Carta Guadal	112
-72.277	-46.06	98	2	K-Ar	De la Cruz & suárez (2006) Carta Guadal	112
-72.245	-46.092	93	3	K-Ar	De la Cruz & suárez (2006) Carta Guadal	112
-72.115	-46.084	87	2	K-Ar	De la Cruz & suárez (2006) Carta Guadal	112
-72.049	-46.067	85	1	Ar-Ar	De la Cruz & suárez (2006) Carta Guadal	112
-72.025	-46.115	84	3	K-Ar	De la Cruz & suárez (2006) Carta Guadal	112
-71.95	-46.211	89	4	Ar-Ar	Quiroz et al. (2010) Carta Cerro Castillo	113
-71.942	-46.262	101	2	Ar-Ar	Quiroz et al. (2010) Carta Cerro Castillo	113
-72.128	-46.491	98	4	K-Ar	Quiroz et al. (2010) Carta Cerro Castillo	113
-72.137	-46.495	83	1	Ar-Ar	Quiroz et al. (2010) Carta Cerro Castillo	113
-72.197	-46.474	95	3	K-Ar	Quiroz et al. (2010) Carta Cerro Castillo	113
-72.205	-46.442	143	4	K-Ar	Quiroz et al. (2010) Carta Cerro Castillo	113
-72.748	-46.057	119	4	K-Ar	Quiroz et al. (2010) Carta Cerro Castillo	113
-72.729	-46.055	120	3	K-Ar	Quiroz et al. (2010) Carta Cerro Castillo	113
-72.874	-46.312	108	3	K-Ar	Quiroz et al. (2010) Carta Cerro Castillo	113
-72.844	-46.324	115	3	K-Ar	Quiroz et al. (2010) Carta Cerro Castillo	113
-72.797	-46.303	110	1	Ar-Ar	Quiroz et al. (2010) Carta Cerro Castillo	114
-72.793	-46.249	117	3	K-Ar	Quiróz et al. (2010) Carta Bahia Murta	114
-72.766	-46.281	164	5	K-Ar	Quiróz et al. (2010) Carta Bahia Murta	114
-72.663	-46.461	118	3	K-Ar	Quiróz et al. (2010) Carta Bahia Murta	114
-72.648	-46.484	130	4	K-Ar	Quiróz et al. (2010) Carta Bahia Murta	114
-72.664	-46.457	101	5	K-Ar	Quiróz et al. (2010) Carta Bahia Murta	114
-72.766	-46.454	131	3	K-Ar	Quiróz et al. (2010) Carta Bahia Murta	114
-72.713	-46.438	132	4	K-Ar	Quiróz et al. (2010) Carta Bahia Murta	114
-72.71	-46.426	141	1	Ar-Ar	Quiróz et al. (2010) Carta Bahia Murta	114
-72.749	-46.38	122	3	K-Ar	Quiróz et al. (2010) Carta Bahia Murta	114
-72.459	-46.43	121	3	K-Ar	Quiróz et al. (2010) Carta Bahia Murta	114
-72.396	-46.456	147	4	K-Ar	Quiróz et al. (2010) Carta Bahia Murta	114
-70.828	-43.791	60	5	K-Ar	Quiróz et al. (2010) Carta Bahia Murta	114
-71.342	-43.523	137	2	Rb-Sr	Quiróz et al. (2010) Carta Bahia Murta	114
-72.108	-44.274	93.7	1	Rb-Sr	Quiróz et al. (2010) Carta Bahia Murta	114
-71.3681	-39.7341	29.6	1.2	K-Ar	Quiróz et al. (2010) Carta Bahia Murta	114
-71.261	-39.251	25	1.4	K-Ar	Quiróz et al. (2010) Carta Bahia Murta	114
-71.2063	-39.2677	26	1.5	K-Ar	Spikermann (1978)	97
-71.1587	-39.7579	33.2	1.5	K-Ar	Stanzione et al. (1991)	94
-71.4632	-40.2052	48	3	K-Ar	Rolando et al. (2002)	101
-71.349	-40.2171	47	5	K-Ar	Ramos et al. (2014)	115
-71.2705	-40.1695	52	3	K-Ar	Franzese et al. (2011)	116
-71.3657	-40.2885	50	2	K-Ar	Franzese et al. (2011)	116
-71.4537	-40.5288	44.33	0.13	U-Pb	Rapela et al. (1988)	117
-71.1986	-40.8819	60	5	K-Ar	Rapela et al. (1988)	117
-71.0216	-40.9714	57	5	K-Ar	Rapela et al. (1988)	117
-71.1301	-41.0647	42	5	K-Ar	Rapela et al. (1988)	117
-71.1054	-41.0894	35	3	K-Ar	Rapela et al. (1988)	117
-70.8065	-41.1713	28	1.8	K-Ar	Iannelli et al. (2017)	119
-71.3915	-41.2141	22.6	0.4	U-Pb	Rapela et al. (1983)	118
-71.3917	-41.2096	20.6	0.7	U-Pb	Rapela et al. (1983)	118
-71.3887	-41.2042	22.3	0.4	U-Pb	Rapela et al. (1983)	118
-71.1081	-41.5043	33	0.7	U-Pb	Rapela et al. (1983)	118
-71.3827	-41.205	19	0.3	U-Pb	Rapela et al. (1983)	118
-70.5228	-43.4372	52	2	K-Ar	Bechis et al. (2014)	119
-70.3824	-43.4913	54	3	K-Ar	Bechis et al. (2014)	119
-71.3907	-41.1623	28	1.8	K-Ar	Bechis et al. (2014)	119
-71.3821	-41.1623	16	0.8	K-Ar	Fernandez Paz et al. (2019)	121
-71.0456	-41.626	45.9	2.3	K-Ar	Bechis et al. (2014)	119
-71.0468	-41.6308	50.9	2.5	K-Ar	Turner (1982)	95
-71.1505	-42.0965	24.9	1.3	K-Ar	Turner (1982)	95
-71.2897	-42.0429	31.2	1.8	K-Ar	Rapela et al. (1988)	117
-71.1013	-42.0912	32.3	1.6	K-Ar	Rapela et al. (1988)	117
-71.5399	-42.8829	37	0.7	U-Pb	Mazzonni et al. (1991)	122
-71.8492	-40.7475	22	2	U-Pb	Mazzonni et al. (1991)	122
-71.4694	-41.4756	35.8	1.7	U-Pb	Rapela et al. (1988)	117
-71.4735	-41.9273	31	1	K-Ar	Rapela et al. (1988)	117
-71.1419	-42.0636	45	3	K-Ar	Rapela et al. (1988)	117
-71.5368	-42.4783	31.9	1.6	K-Ar	Fernandez Paz et al. (2020)	123
-71.1489	-39.7128	24	1.1	K-Ar	Aragon et al. (2011)	124
-71.1275	-39.7217	25.4	1.3	K-Ar	Benedini et al. (2017)	125
-70.0601	-42.3463	50.3	1.6	K-Ar	Giacosa & Heredia (2002)	126
-70.3087	-42.3897	43.9	2.3	K-Ar	Lizuain & Viera (2010)	127
-70.5039	-42.4462	43	1.7	K-Ar	Rapela et al. (1988)	117
-70.2698	-42.5847	50.9	1.6	K-Ar	Rapela et al. (1988)	117
-70.2395	-42.6428	50.5	3.9	K-Ar	Rapela et al. (1988)	117
-70.2838	-42.6632	47.2	1.7	K-Ar	Mazzonni et al. (1991)	122
-70.0769	-42.7032	57.8	2.9	K-Ar	Mazzonni et al. (1991)	122
-70.3208	-42.7356	43.4	2.2	K-Ar	Mazzonni et al. (1991)	122
-69.9438	-42.7661	43.1	1.8	K-Ar	Mazzonni et al. (1991)	122
